# Supplementary material for: Spliced integrated retrotransposed element (SpIRE) formation in the human genome
Source: PLoS Biol. 2018 Mar 5;16(3):e2003067. doi: 10.1371/journal.pbio.2003067 (PMC5860796; doi:10.1371/journal.pbio.2003067)
Supplement: S1 Table — Each tab contains information for a single SpIRE. Column 1 indicates the class of SpIRE and the designated clone number (e.g., SpIRE(97/622)-6). Column 2 indicates the L1 subfamily. Column 3 indicates the chromosome. Column 4 indicates the first nucleotide of the “filled site” in the HGR. Column 5 indicates the length (bp). Column 6 indicates whether the insertion resides within a gene and the name of that gene. Column 7 indicates the transcriptional orientation of the SpIRE with respect to the gene transcriptional orientation (same orientation = “Same”; opposite orientation = “Opp.”). Column 8 indicates the calculated L1 EN cleavage sequence of the insertion, where (/) indicates the location of the endonucleolytic nick. Column 9 indicates the putative size of the TSD. Column 10 indicates whether the insertion contains an L1-mediated sequence transduction. Column 11 indicates the length in bp of putative untemplated, mismatched, or 3′ transduced sequences flanking the SpIRE. Column 12 indicates additional major deletions within the SpIRE and indicates the nucleotides that have been lost in reference to L1.3 (accession #L19088). Column 13 provides additional comments about each SpIRE (See Gilbert et al. 2005). EN, endonuclease; HGR, human genome reference; L1, Long interspersed element-1; SpIRE; spliced integrated retrotransposed element; TSD, target site duplication. (XLSX) [file pbio.2003067.s005.xlsx]

## Sheet: SpIRE(97-622)
Name - Clone number	L1 Subfamily	Chromosome	Location Start	Length	Gene	Orientation	Putative L1 EN Cleavage Site	TSD Length	Transduction	Extra	Additional deletions	Other Comments
SpIRE(97/622)-9	PA1(L1Hs)	1	103921941	3398			TATT/G	7?	Probably not	Rearrangement at 3' end--long sequence before putative 3'TSD	3' Deletion (3925-end)	Hard to find 3' TSD--putative 3' transduction, but no other sequences matching putative transduction in genome
SpIRE(97/622)-38	PA1(L1Hs)	4	166265865	5653			AAAG/T?	8	No			Degenerated poly(A) tail makes it hard to reconstruct empty site at bp resolution--weird L1 EN cleavage site probably means reconstruction off
SpIRE(97/622)-52	PA1(L1Hs)	6	27943136	2398			TTTA/A?	5?	No	5' 10 untemplated; Deletion/rearrangements makes it hard to reconstruct empty site	Deletion (1390-3692; 5225-end)	Inversion/deletion marked by gray rectangle
SpIRE(97/622)-62	PA1(L1Hs)	7	63060743	3822			N/A	N/A	No		3' Deletion (4349-end)	3' truncation
SpIRE(97/622)-90	PA1(L1Hs)	12	10344303	5484			CTTT/C	18	No	5' 1 untempemplated		Poly(A) tail in interrupted and has TAA micorsatellite
SpIRE(97/622)-104	PA1(L1Hs)	15	70729597	5507	UACA	Opp.	TTTT/C	6	No	5' 5 untempemplated
SpIRE(97/622)-6	PA2	1	144965102	5505	SRGAP2B	Opp.	TCAT/T	14	No			Two base changes between poly(A) tail and 3' genomic junction; could extend poly(A) tail and 5' TSD
SpIRE(97/622)-28	PA2	3	12027816	5344	SYN2	Opp.	TCTTG	17	No	5' 1 untemplated
SpIRE(97/622)-35	PA2	4	98320362	5500	RAP1GDS1	Same	AATC/A	12	No
SpIRE(97/622)-64	PA2	7	14704399	5500	DGKB	Opp.	TTTT/T	19-20	No	5' 1 puative deletion/1 putative mismatch		Poly(A) tail slippage makes it hard to reconstruct empty site
SpIRE(97/622)-70	PA2	8	68362348	5500	C8orf34	Same	TTTC/A	14	No	5' 20 untemplated
SpIRE(97/622)-72	PA2	8	128707281	5141			TTCT/C	9	Maybe?	Long stretch of 5' untemplated nts; could be a putative 5' 131 bp transduction, but no other copies of sequence on other chromosomes are good matches.	Deletion (4381-4751)	Internal deletion
SpIRE(97/622)-75	PA2	10	7057937	5486			CTTT/C	16	No	5' 2 untemplated
SpIRE(97/622)-78	PA2	10	7137355	5505			TTTT/A	17	No	5' 23 untemplated
SpIRE(97/622)-79	PA2	10	44482732	5501			ATTT/A	16	No
SpIRE(97/622)-105	PA2	15	51173421	5509			TATT/A	7	No
SpIRE(97/622)-1	PA3	X	101540790	5507			TCCT/A	19	No	5' 1 untemplated
SpIRE(97/622)-2	PA3	X	69458442	5514			ATTT/C	15	No	5' 1 untemplated
SpIRE(97/622)-4	PA3	X	113445893	5500	LOC101928437	Same	TTTA/A	16	No
SpIRE(97/622)-8	PA3	1	92232048	5613	C1orf146	Opp.	TTTT/A	9	No	5' 6 untemplated
SpIRE(97/622)-10	PA3	1	100676811	5644			TTTT/G	14	No	5' 1 mismatch
SpIRE(97/622)-11	PA3	1	228707260	5494	RHOU	Same	TTAT/A	16	No	5' 12 untemplated
SpIRE(97/622)-12	PA3	1	71215791	5497	ZRANB2-AS2	Same	TCTT/A	14	No
SpIRE(97/622)-13	PA3	1	37207908	5676			TCTT/G	13	Yes	3' 705 bp transduction		Other copy on chromosome 5 (96.1% identical)--looks like a bona fide transduction
SpIRE(97/622)-14	PA3	1	80945988	5496			CTTT/A	16	No	5' 4 untemplated
SpIRE(97/622)-18	PA3	2	193032462	5499			TTCA/G	17	No
SpIRE(97/622)-19	PA3	2	161536144	5482			GGTT/G	12	No			Allowing one mismatch (shaded light blue) in 5' TSD would extent target site dup by 5 bp--site TTTT/A
SpIRE(97/622)-20	PA3	2	131373741	5655			TTTA/A	13	No	5' 1 untemplated
SpIRE(97/622)-23	PA3	2	76904808	5628	LRRTM4	Opp	TTTC/A	17	No
SpIRE(97/622)-25	PA3	2	96441023	5503			TCTT/A	15	No	5' 1 mismatch, 3 untemplated
SpIRE(97/622)-27	PA3	3	159084831	5514	IQCJ/SCH	Opp.	TTCT/G	10	No	5' 4 untemplated
SpIRE(97/622)-30	PA3	3	135822428	5636			TTTC/T	14	No	5' 8 untemplated
SpIRE(97/622)-34	PA3	3	24280028	5501	THRB	Opp.	GCTT/A	13	No	5' one mismatch		Splice junction has some extra bases
SpIRE(97/622)-36	PA3	4	77513740	5498	CXCL13	Opp.	TCTC/A	14	No	5' 1 untemplated
SpIRE(97/622)-39	PA3	4	115172286	5498			CACT/A	7	No	5' 6 untemplated
SpIRE(97/622)-42	PA3	4	127860001	5628			GACT/T	5	No			3' end is long--lots of partial matches in genome--may be 3' end of other repeated element--L1 EN site may be affected
SpIRE(97/622)-43	PA3	5	133180623	5511			ATAT/T	11	No	5' 3 untemplated
SpIRE(97/622)-44	PA3	5	140515388	5491	ANKHD1	Same	TTTT/C	9	No
SpIRE(97/622)-45	PA3	5	8158993	5527			TTAA/C	14?	Maybe?	5' 3 putative mismatch (TSD may be shorter and accompanied by 5' untemplated nts. L1 EN looks odd)		The 3' end is extended; perhaps this element is flanked by a shorter TSD and 5' untemplated nts. It could be a putative 3' 1036- longer (>1107 bp) , but a poly(A) tail does not precede 3' TSD and the sequence highlighted in yellow is not repeated elsewhere in genome
SpIRE(97/622)-46	PA3	5	148610121	5504	HTR4	Opp.	CTTT/C	15	No
SpIRE(97/622)-47	PA3	5	109621602	5444			TTTT/T	9	No			5' TSD may be extended up to 7 bp upstream if account for degeneration of poly(A) tail leading to (TTTT/A) L1 EN site. May have originally integrated in poly(A) rich sequence.
SpIRE(97/622)-48	PA3	5	104717691	5463			TCTT/A	12	No
SpIRE(97/622)-53	PA3	6	76745423	5483			TAAA/G?	9?	No	5' putative 1 mismatch (integrated into repeat (poly(T)). Dofficult to determine TSD.		Degenerated poly(A) tail makes it hard to reconstruct empty site--degenerated into microsatellite? Could have originally integrated into poly(A) tail of other repeat on opposite strand.
SpIRE(97/622)-54	PA3	6	115008902	5500			AAAT/G	8? Integrated into poly(A) sequence--tough to call	No	5' 3 untemplated		Strange endo site--5' TSD could potentially extend if account for mutations in poly(A) tail. Integration occurred in poly(A) sequence; thus, tough to call TSDs.
SpIRE(97/622)-56	PA3	6	82632714	5431			ACTT/A	14	No	5' 2 mismatch, 1 untemplated
SpIRE(97/622)-57	PA3	6	80820688	5382			TTTT/A	13	No	5' 3 untemplated
SpIRE(97/622)-58	PA3	6	74484391	5512	RP11-554D15.1	Same	AATT/A	17	No	5' 2 putative deletions		The insertion is interrupted by a SVA_D retrotransposon, 5' TSD could be shorter depending on whether to account for putative deletion.
SpIRE(97/622)-59	PA3	6	117996247	5638	SLC35F1	Same	TTTA/G	16?	No	5' 2 putative mismatch, 3' 17 nts between degenerate poly(A) tail and 3' TSD		Degenerate poly(A) sequence and poly(T) sequence before 3' TSD--difficult to reconstruct empty site.
SpIRE(97/622)-61	PA3	7	87238596	5503			CTTT/C	7	No	5' 1 mismatch, 6 untemplated		Interrupted poly(A) tail could affect empty site reconstruction
SpIRE(97/622)-63	PA3	7	89896800	5479	STEAP2-AS1	Same	TCTT/A	14	No
SpIRE(97/622)-66	PA3	7	83743719	5628			N/A	N/A	No
SpIRE(97/622)-71	PA3	8	3270822	5494	CSMD1	Same	TCTT/A	14	No	5' 4 untemp
SpIRE(97/622)-73	PA3	8	129324237	5525			TTTT/A	15	No
SpIRE(97/622)-76	PA3	10	53792286	5496			TTTC/G	10	No
SpIRE(97/622)-77	PA3	10	109605382	5528			TCTTT/A	11	No	5' 1 mismatch
SpIRE(97/622)-82	PA3	10	49246072	5502			TTTT/A	15	No	5' 1 untemp
SpIRE(97/622)-83	PA3	11	13793733	5532			TTTT/T	12	No	May be able to extend 5' TSD upstream		If extend 5' TSD by a mismatch EN site is TTTT/A; this is possible as 3' end is in a degenerate poly(A) repeat.
SpIRE(97/622)-84	PA3	11	100652962	5499			TTTCA	11	No	5' 1 mismatch, 1 untemp
SpIRE(97/622)-85	PA3	11	29416064	5503			TTTT/A	10	No
SpIRE(97/622)-89	PA3	12	60761320	5487			TTTT/A	9	No	5' 1 mismatch, 3 untemp
SpIRE(97/622)-98	PA3	13	47378585	5621			TTTT/A	17	No	5' 3 mismatch, 10 untemp		Degenerate poly(A) sequence near 3' end may make empty site difficult to reassemble to bp resolution.
SpIRE(97/622)-100	PA3	14	65860272	5610			N/A	N/A	No	Appears to be an inversion (gray marks breakpoint)		Inversion junction marked by gray rectangle; hard to assemble L1 interior
SpIRE(97/622)-106	PA3	15	71792963	5618	NR2E3	Opp.	TTTT/A	14	No	5' 1 mismatch, 2 untemp
SpIRE(97/622)-107	PA3	15	77260604	5600	PEAK1	Opp.	TTTT/C	7	No			Degenerate poly(A) tail at 3' end complicates reconstruction of empty site to bp resolution
SpIRE(97/622)-108	PA3	16	63147076	5581			TTTA/C	8?	Probably not	Putative 5' ~562 bp transduction		Not other close copies throughout genome---something with some similarity on chromo 3--3' end is in degenerate poly (A) sequence--hard to reconstruct empty site to bp resolution
SpIRE(97/622)-111	PA3	18	49771040	5484			TATT/C	7	No	5' 9 untemp		Putative 3' TSD within degenerate poly(A) tail. May be difficult to reconstruct empty site to bp resolution.
SpIRE(97/622)-114	PA3	20	24552216	5622	SYNDIG1	Opp.	CTTT/A	13	No
SpIRE(97/622)-115	PA3	20	12662623	5573			TTTT/C	15	No	5' 1 untemp
SpIRE(97/622)-116	PA3	21	16583	5489			AAAT/T	13	No	5' 7 untemp		Poly(A) tail degenerates making it hard to reconsturt empty site to bp resolution
SpIRE(97/622)-17	PA4	1	197829599	5624			TTTT/G	14	No	5' 1 mismatch, 2 untemplated
SpIRE(97/622)-21	PA4	2	49081954	4100	FSHR	Opp.	TTTA/A	13	No	5' 1 mismatch, 2 untemplated	deletion (4025-5465)	Internal deletion
SpIRE(97/622)-29	PA4	3	23296226	5588	UBE2E2	Opp.	TCTT/C	12	No	5' 1 mismatch, 4 untemplated		Degenerate poly(A) sequence at 3' end makes it difficult to reconstruct empty site to bp resolution.
SpIRE(97/622)-32	PA4	3	43939962	5626			TTTT/A	10	No	5' 1 mismatch, 5 untemplated
SpIRE(97/622)-33	PA4	3	24078852	5619			TCTT/A	17	No	5' 1 mismatch
SpIRE(97/622)-37	PA4	4	52499258	5576			CCAA/A	8? May be further downstream--probably not correct here if 3' transduction	Perhaps	5' 1 mismatch, putative 3' 61 bp transduction (need more sequence 3' tsd should be preceeded by poly A remnant)--probably need to get more 3' sequence; wothy of future follow up it interested in 3' transductions.		Other candidate copy of 3' transduction sequence on chromosome 5
SpIRE(97/622)-40	PA4	4	63948035	5629			N/A	N/A	No
SpIRE(97/622)-49	PA4	5	81277116	5627	CKMT2-AS1	Opp.	TTTT/C	8	No	5' 4 untemp		TSD within degenerate poly(A) sequence making it hard to reconstruct empty site to bp resolution
SpIRE(97/622)-60	PA4	6	70782761	5639	SMAP1	Same	TTCC/A	8	No	5' 8 untemp, 3' 12 untemp?		Degenerated poly(A) tail--sequence between poly A and putative 3' TSD
SpIRE(97/622)-67	PA4	7	140708549	5612			TTTT/G	10	No	5' 1 mismatch, 16 untemp
SpIRE(97/622)-68	PA4	7	103741738	5618	RELN	Opp.	AATA/T	6	No	5' 3 untemplated, putative 3' 3 untemp (tough to reslolve)		Tough to resolve 3' poly(A) tail degraded making it difficult to determine TSD to bp resolution
SpIRE(97/622)-74	PA4	9	126993520	5585	RALGPS1	Same	TTCT/T	12	Yes	5' 1 mismatch, 20 untemplated, putative, but unlikely, 3' 253 bp transduction		Extended 3' end; could possiblly be a putative 3' transduction--but not other good copies of sequence at other genomic locations--odd 3' end
SpIRE(97/622)-80	PA4	10	36008009	5614			TCTT/A	9	No	5' 12 untemplated
SpIRE(97/622)-81	PA4	10	15664451	5612	ITGA8	Same	TCTT/A	11	No	5' 6 untemplated
SpIRE(97/622)-86	PA4	11	48561481	5621			TATT/G	11	No	5' 1 untemplated
SpIRE(97/622)-88	PA4	11	87946182	5628			CTGG/C	6	Probably not	Extended 3' end; could possible be a putative 3' ~144 bp transduction--but not other good copies of sequence at other genomic locations--odd 3' end		Extended 3' end; might not be flanked by TSDs--empty site difficult to accurately reconstruct.
SpIRE(97/622)-93	PA4	12	23515567	5625			TTTT/A	16	No
SpIRE(97/622)-94	PA4	12	69803425	5644	RAB3IP	Opp.	TTTT/G	14	No	5' 1 mismatch, 13 untemplated		The insertion is interrupted by an SVA_A retrotransposon
SpIRE(97/622)-95	PA4	12	509641	5631			TTTT/T	5	No	5' 4 untemplated		Degenerate 3' poly(A) tail makes it difficult to determine empty site at bp resolution
SpIRE(97/622)-99	PA4	13	81459521	5590			TTTT/A	16	No	5' 2 mismatch, 8 untemplated
SpIRE(97/622)-102	PA4	14	44471135	5577			TTTC/T	9	No			Degenerate 3' poly(A) tail makes it difficult to determine empty site at bp resolution
SpIRE(97/622)-112	PA4	18	46922948	5641			TTTT/C	14	Perhaps	5' 3 untemplated, 2 mismatch		Degenerate 3' poly(A) tail makes it difficult to determine empty site at bp resolution. Yellow highligted sequence at 3' end also maps to chromosome 10--short 3' transduction of ~31 bp??
SpIRE(97/622)-3	PA5	X	141448334	5668			GTTT/C	11?	Probably not	5' 3 untemplated, 2 mismatch, extended 3' end, possibly a putative 3' 250 bp transduction		Many copies of degenerated sequence of other chromosomes. Unilikely to be a bona fide 3' transcuction. Difficult to assemble an accurate empty site.
SpIRE(97/622)-5	PA5	X	152325176	5624	GABRA3	Opp.	TTTC/A	14	No
SpIRE(97/622)-15	PA5	1	210614344	1641	HHAT	Opp.	TTTT/A	10	No	5' 5 untemplated	3' Deletion (1294-end)
SpIRE(97/622)-16	PA5	1	114182452	5622			TTCT/A	19	Yes	5' 1 untemplated, 2 mismatch, putative 3' 111 bp transduction		Other copy of putative transduced sequence could by on X-chromosome
SpIRE(97/622)-22	PA5	2	48052833	5630			TTTT/T	10	No	5' 8 untemplated, 1 mismatch		Degenerate 3' poly(A) tail makes it difficult to determine empty site at bp resolution
SpIRE(97/622)-24	PA5	2	77135954	5602	LRRTM4	Opp.	CTTT/T	10	No	5' 10 untemplated, 2 mismatch		Degenerate 3' poly(A) tail makes it difficult to determine empty site at bp resolution
SpIRE(97/622)-31	PA5	3	57606726	5607	PDE12	Same	CTTT/A	13	No	5' 14 untemplated
SpIRE(97/622)-41	PA5	4	164649528	5620			CATT/A	6?	Probably not	5' 1 untemplated, possible putative 3' ~223 bp transduction, but unlikely--not other closely related copies in genome		Degenerate 3' poly(A) tail makes it difficult to determine empty site at bp resolution--probably not a transduction
SpIRE(97/622)-51	PA5	6	30247813	5488	HCG17	Opp.	TACA/A	7	No	5' 2 untemplated		Degenerate 3' poly(A) tail makes it difficult to determine empty site at bp resolution
SpIRE(97/622)-69	PA5	7	153116956	5621			TCTT/T	13	No	5' 1 untemplated		Degenerate 3' poly(A) tail makes it difficult to determine empty site at bp resolution
SpIRE(97/622)-92	PA5	12	55540047	5633			TTTT/A	15	No	5' 5 untemplated, 3 mismatch		Degenerate 3' poly(A) tail makes it difficult to determine empty site at bp resolution
SpIRE(97/622)-96	PA5	12	4341196	5475	TIGAR	Same	TTGT/G?	20? Very hard to determine	No	5' 7 mismatch, 17 untemplated		Degenerate 3' poly(A) tail makes it difficult to determine empty site at bp resolution
SpIRE(97/622)-97	PA5	12	107722571	5618			ATTT/A	14	No	5' 1 mismatch, 5 untemplated		Degenerate 3' poly(A) tail makes it difficult to determine empty site at bp resolution
SpIRE(97/622)-101	PA5	14	50072755	5638	LINC01599	Opp.	TTTC/A	14	No	5' 21 untemplated		The insertion is interrupted by an SVA-F retrotransposon and an MLT1E1A-int long terminal repeat retrotransposon
SpIRE(97/622)-103	PA5	14	35174648	5577	KIAA0391	Opp.	ATTT/A	12	No	5' 6 untemplated
SpIRE(97/622)-109	PA5	17	33059090	5639	ASIC2	Same	CTTT/T	17	No	5' 12 untemplated, 1 mismatch		Degenerate 3' poly(A) tail makes it difficult to determine empty site at bp resolution
SpIRE(97/622)-110	PA5	17	15355149	5589			GGTT/A	7	Perhaps	5' 11 untemplated, putative 3' 239 bp transduction		Degenerated poly(A) tail makes it hard to reconstruct empty site; TA dinucleotide repeat in 3' poly (A). May be a copy of the 3' transduction on chromosome 6--good match (94.2% identity over a 172 bp regiion)
SpIRE(97/622)-50	PA6	5	126086428	5607			TTTT/G	15	No	5' 2 untemplated, 2 mismatch		Degenerate 3' poly(A) tail makes it difficult to determine empty site at bp resolution
SpIRE(97/622)-55	PA2-3	6	108388227	2765	LACE1	Opp.	N/A	N/A	No		3' Deletion (3309-end)	3' truncation
SpIRE(97/622)-7	PA2-3	7	148388144	5509	CNTNAP2	Opp.	N/A	N/A	No
SpIRE(97/622)-91	PA2-3	12	77658384	4125			N/A	N/A	No		3' Deletion (4693-end)	3' truncation
SpIRE(97/622)-87	PA4-6	11	26289820	3236	ANO3	Opp.	N/A	N/A	No		3' Deletion (3634-end)	3' truncation
SpIRE(97/622)-113	PA4-6	19	34857898	2282			N/A	N/A	No		3' Deletion (2842-end)	Chimera
SpIRE(97/622)-65	PA2-3	7	148388098	1015	CNTNAP2	Opp.	CTTT/A	18	No		Deletion (1111-5602)	Internal deletion
SpIRE(97/622)-26	PA2-3	2	20872058	240			N/A	N/A	No		3' Deletion (783-end)	Chimera

## Sheet: SpIRE(97-790)
Name - Clone Number	L1 Subfamily	Chromosome	Location Start	Length	Gene	Orientation	Putative L1 EN Cleavage Site	TSD Length	Transduction	Extra	Additional deletions	Comments
SpIRE(97-790)-1	PA2	1	40365450	5342			TTCT/A	18	No	5' 8 untemplated
SpIRE(97-790)-2	PA2	9	21536552	5335	MIR31HG	Opp.	CCTT/G	12	No
SpIRE(97-790)-3	PA1	3	130628673	5331	COL6A6	Same	TCTT/A	11	Yes	5' 1 untemplated		186 bp 3' transduction--copy with 99.3% identity for 126 bp present on chromosome 4
SpIRE(97-790)-4	PA2	11	74756931	5334	RNF169	Opp.	TTTA/A	14	No	5' 1 mismatch		The insertion is interrupted by a Ya5 Alu retrotransposon, Interrupted poly(A) tail

## Sheet: Non-Reference SpIRE(97-790)
Name - Clone Number	L1 Subfamily	Chromosome	Location Start	Length	Gene	Orientation	Putative L1 EN Cleavage Site	TSD Length	Transduction	Extra	Additional deletions	Comments
SpIRE(97-790)-1	PA1	12	87000114				CTTT/A	13	No	5' 10 untemplated
SpIRE(97-790)-2	PA1	9	25450295				ACCC/T	8	Yes			39 bp transduction--copy with 100% identity for 39 bp present on chromosome X immediately downstream of a full-length L1PA1
SpIRE(97-790)-3	PA1	14	88666872		EML5	Same	N/A	N/A	No
SpIRE(97-790)-4	PA1	12	25622779				TCTT/A	13	No	5' 12 untemplated

## Sheet: SpIRE(97-976)
Name-Clone Number	L1 Subfamily	Chromosome	Location Start	Length	Gene	Orientation	Putative L1 EN Cleavage Site	TSD Length	Transduction	Extra	Additional deletions	Comments
SpIRE(97/976)-1	PA2	14	55988100	5157			GCCT/G	25	No	5' 2 untemplated
SpIRE(97/976)-2	PA2	3	62847188	5146	CADPS	Same	CTTT/G	13	No	5' 2 untemplate
SpIRE(97/976)-3	PA3	12	28002896	5181			AAAT/A?	13	No	5' 7 untemplated		Degenerate 3' poly(A) tail makes it difficult to determine empty site at bp resolution
SpIRE(97/976)-4	PA3	1	157340121	5136			TTTT/A	17	No	5' 15 untemp, 1 mismatch
SpIRE(97/976)-5	PA3	6	84364488	5123			TTCT/T?	9	No			Degenerate 3' poly(A) tail, and 5' AAAAT repeats, makes it difficult to determine empty site at bp resolution
SpIRE(97/976)-6	PA3	6	109751759	5161	FIG4	Opp.	CTTT/A	15	No			Insertion is interrupted by a ribosomal 5S sequence
SpIRE(97/976)-7	PA4-PA6	4	149128280	4058			TTTC/A	8	No	5' 1 mismatch
SpIRE(97/976)-8	PA4	X	118093821	5232	KLHL13	Opp.	TTTT/C	14	No	5' 7 untemp		Degenerate 3' poly(A) tail makes it difficult to determine empty site at bp resolution
SpIRE(97/976)-9	PA4	12	22341736	5101			TTAT/C	6	No	5' 12 untemp		Degenerate 3' poly(A) tail makes it difficult to determine empty site at bp resolution
SpIRE(97/976)-10	PA4	2	161526170	5135			TCTT/A	11	No
SpIRE(97/976)-11	PA4	15	54056000	5064	UNC13C	Same	TCTT/G	14	No

## Sheet: SpIRE(97-853)
Name - Clone number	L1 Subfamily	Chromosome	Location Start	Length	Gene	Orientation	Putative L1 EN Cleavage Site	TSD Length	Transduction	Extra	Additional deletions	Other Comments
SpIRE(97/853)-1	PA5	3	51250808	5412	DOCK3	Opp.	TTTT/G	14	No	5' 2 mismatch
SpIRE(97/853)-2	PA5	2	30848561	5450			TTTT/T	14	No	5' 5 mismath		The insertion is interrupted by a 3'UTR from possibly an aborted L1 insertion as it contains the g-quadruplex and a likely poly(A) tail
SpIRE(97/853)-3	PA4-PA6	4	29868513	341			N/A	N/A	No		3' deletion (1071-end)	3' truncation
SpIRE(97/853)-4	PA6	4	55691503	5510			CTTT/A	13	No	5' 1 mismatch
SpIRE(97/853)-5	PA6	15	84072710	5401			TTCT/A	21	Maybe short 21 bp	5' 3 mismatch		The insertion is interrupted by an AluYc retrotransposon
SpIRE(97/853)-6	PA4-PA6	3	72276377	379			N/A	N/A	No		3' deletion (1132-end)	3' truncation
SpIRE(97/853)-7	PA6	14	38671634	3585			N/A	N/A	No		3' deletion (4335-end)	3' truncation, splice junction has base difference
SpIRE(97/853)-8	PA6	2	200113230	5488			TTTT/C	8	No	5' 43 untemplated		The insertion is interrupted by a FLAM_C Alu retrotransposon; untemplated nucleotides are difficult to unambiguously map outside of the insertion site, splice junction has additional bases
SpIRE(97/853)-9	PA6	12	7390890	4650			ATTT/A	12	No		deletion (1390-2186)
