# Supplementary material for: Spliced integrated retrotransposed element (SpIRE) formation in the human genome
Source: PLoS Biol. 2018 Mar 5;16(3):e2003067. doi: 10.1371/journal.pbio.2003067 (PMC5860796; doi:10.1371/journal.pbio.2003067)
Supplement: S2 Table — See Methods section for complete description of assay conditions. Shown are data from three biological replicates (Assay 1, 2, and, 3) and the combined data (Fig 2C). The assay tabs display raw luciferase readings. In the tabs, the 2nd, 6th, and 10th rows indicate raw firefly luciferase counts (FFLUC Reading) for the indicated firefly luciferase expression construct. The 3rd, 7th, and 11th rows indicate raw Renilla luciferase counts (RENLUC Reading) for the co-transfected internal control Renilla expressing construct (pRL-TK). The 4th, 8th, and 12th rows indicate the ratio of firefly luciferase counts over Renilla luciferase counts (Ratio FF/REN). Columns B–G indicate the raw luciferase counts from six technical replicates. Note that a firefly and Renilla reading were taken for each technical replicate and thus each firefly count is internally controlled with a Renilla count. Column H indicates the average ratio of firefly over Renilla luciferase counts (Avg FF/REN ratio). Column I indicates the fold change of normalized firefly luciferase counts compared to the negative control pGL4.11. (XLSX) [file pbio.2003067.s006.xlsx]

## Sheet: Fig2B
	Assay #	pPLWTLUC	pPL97-622LUC	pGL4.11
AVG Fold Change	1	230	7.45	1
	2	275	8.95	1
	3	297	6.86	1
AVG over all assay		267.333	7.75333	1
Std. Dev		34.1516	1.07751	0
P-value (one-tailed students T) pPLWTLUC+RL-RK:pGL4.11+RL-TK	8.69196e-05
P-value (one-tailed students T) pPLWTLUC+RL-RK:pPL97-622LUC+RL-TK	9.63305e-05
P-value (one-tailed students T) pPL97-622LUC+RL-TK:pGL4.11+RL-TK	0.000204323

## Sheet: Assay1
	1	2	3	4	5	6	Avg FF/REN ratio	Fold Change /pGL4.11+RL-RK
FFLUC Reading--pPLWTLUC+pRL-TK	3986550	3868000	4027210	2730430	2766120	2760390
RENLUC Reading--pPLWTLUC+pRL-TK	4102210	4061220	4013680	2855480	2934770	2801020
Ratio FF/REN--pPLWTLUC+pRL-TK	0.971805	0.952423	1.00337	0.956207	0.942534	0.985495	0.968639	229.695
FFLUC Reading--pPL97-622LUC+pRL-TK	2926.09	3028.42	2994.51	1314.58	1305.48	1365.09
RENLUC Reading--pPL97-622LUC+pRL-TK	109608	110497	109105	36933.4	37973.1	35801.4
Ratio FF/REN--pPL97-622LUC+RL-TK	0.026696	0.0274073	0.0274461	0.0355933	0.0343791	0.0381295	0.0316085	7.4954
FFLUC Reading--pGL4.11LUC+pRL-TK	1973.78	2419.17	2414.17	2086.6	2070.6	2024.19
RENLUC Reading--pGL4.11LUC+pRL-TK	532157	522099	502565	527705	512082	486760
Ratio FF/REN--pGL4.11LUC+pRL-TK	0.00370902	0.00463355	0.0048037	0.0039541	0.00404349	0.0041585	0.00421706	1

## Sheet: Assay2
FFLUC Reading	pPLWTLUC+RL-RK	pPL97-622LUC+RL-TK	pGL4.11+RL-TK			1	2	3	4	5	6	Avg FF/REN ratio	Fold Change /pGL4.11+RL-RK
1		26712.3			FFLUC Reading--pPLWTLUC+pRL-TK	4246720	5262060	6950510	1208850	1151490	1159580
2		22613.6			RENLUC Reading--pPLWTLUC+pRL-TK	5655620	5434920	4351290	1011480	1038820	1035840
3		32455.9			Ratio FF/REN--pPLWTLUC+pRL-TK	0.750885	0.968195	1.59734	1.19513	1.10846	1.11946	1.12325	274.717
4		24912.3
5		24633.5			FFLUC Reading--pPL97-622LUC+pRL-TK	26712.3	22613.6	32455.9	24900	24633.5	24628.2
6		24628.2			RENLUC Reading--pPL97-622LUC+pRL-TK	1288520	1241910	1168990	491275	473990	489035
					Ratio FF/REN--pPL97-622LUC+RL-TK	0.020731	0.0182087	0.0277641	0.0506844	0.0519705	0.0503608	0.0366199	8.95631
RENLUC Reading					FFLUC Reading--pGL4.11LUC+pRL-TK	4246.23	5805.35	8495.42	5047.07	3676.72	3344.81
1		1288520			RENLUC Reading--pGL4.11LUC+pRL-TK	2557930	2827510	2369650	702061	700813	697010
2		1241910			Ratio FF/REN--pGL4.11LUC+pRL-TK	0.00166003	0.00205317	0.00358509	0.00718893	0.00524636	0.0047988	0.00408873	1
3		1168990
4		491275
5		473990
6		489035
Ratio FF/LUC
1	0.750885	0.020731	0.00166003
2	0.968195	0.0182087	0.00205317
3	1.59734	0.0277641	0.00358509
4	1.19513	0.0507095	0.00718893
5	1.10846	0.0519705	0.00524636
6	1.11946	0.0503608	0.0047988
AVG FF/LUC	1.12325	0.0366241	0.00408873
AVG FOLD Change /pGL4.11+RL-RK	274.717	8.95733	1

## Sheet: Assay3
	1	2	3	4	5	6	Avg FF/REN ratio	Fold Change /pGL4.11+RL-RK
FFLUC Reading--pPLWTLUC+pRL-TK	16000000	16000000	17400000	17600000	16800000	17300000
RENLUC Reading--pPLWTLUC+pRL-TK	14200000	14600000	15000000	15200000	14500000	14800000
Ratio FF/REN--pPLWTLUC+pRL-TK	1.12676	1.09589	1.16	1.15789	1.15862	1.16892	1.14468	296.759
FFLUC Reading--pPL97-622LUC+pRL-TK	382358	392657	409196	407384	451847	451947
RENLUC Reading--pPL97-622LUC+pRL-TK	16300000	17000000	16900000	17300000	13600000	14500000
Ratio FF/REN--pPL97-622LUC+RL-TK	0.0234575	0.0230975	0.0242128	0.0235482	0.033224	0.0311688	0.0264515	6.85755
FFLUC Reading--pGL4.11LUC+pRL-TK	48104.2	60303.1	68043.7	63205.2	72793.5	69658.4
RENLUC Reading--pGL4.11LUC+pRL-TK	15500000	15500000	17200000	17500000	17000000	16200000
Ratio FF/REN--pGL4.11LUC+pRL-TK	0.0031035	0.00389052	0.00395603	0.00361173	0.00428197	0.0042999	0.00385727	1
