# Supplementary material for: Spliced integrated retrotransposed element (SpIRE) formation in the human genome
Source: PLoS Biol. 2018 Mar 5;16(3):e2003067. doi: 10.1371/journal.pbio.2003067 (PMC5860796; doi:10.1371/journal.pbio.2003067)
Supplement: S3 Table — See Methods section for complete description of assay conditions. The first column indicates the L1 plasmid (L1). Columns B, C, and D indicate G418 resistant foci from technical triplicates from the indicated experiment (1, 2, 3). Column E indicates the mean number of colonies across technical triplicates (Mean). Column F indicates the standard deviation across technical triplicates (Std. Dev.). Column G indicates the transfection efficiency determined using a transfection control using a pCEP/GFP expression plasmid co-transfected with the L1 expression plasmid (Trans. Eff.). Column H indicates the mean number of colonies normalized to transfection efficiency (Mean Trans. Eff.). Column I indicates the standard deviation across technical triplicates normalized to the transfection efficiency (Std. Dev. Trans. Eff.). Column J indicates the percent retrotransposition activity where the activity of pJM101/L1.3 is set to 100% (% Rtsn.). Note that standard deviations used in the indicated data are derived from the standard deviation normalized to transfection efficiency (column H). GFP, green fluorescent protein; L1, Long interspersed element-1. (XLSX) [file pbio.2003067.s007.xlsx]

## Sheet: Fig4Adata
L1	1	2	3	Mean	Std. Dev	Trans. Eff	Mean (Trans. Eff)	Std. Dev (Trans. Eff)	% Rtsn
pJM101/L1.3	177	170	170	172.333	4.04145	0.8657	199.068	4.66842	99.9991
pJM101∆CMV	138	138	140	138.667	1.1547	0.84	165.079	1.37464	82.9253
pJM102/L1.3	115	112	110	112.333	2.51661	0.832	135.016	3.02477	67.8234
pPL97-622/L1.3	101	102	97	100	2.64575	0.815	122.699	3.24632	61.6363
pPL97-622/L1.3∆CMV	13	11	12	12	1	0.8448	14.2045	1.18371	7.13545
pJM102/L1.3∆CMV	0	0	0	0	0	0.8127	0	0	0
pJM105/L.13	0	0	1	0.333333	0.57735	0.8309	0.401171	0.694849	0.201523
	% Rtsn	Std. Dev
pJM101/L1.3	100	4.67	pJM101∆CMV	82.93	1.37
pJM102/L1.3	67.82	3.02	pJM102/L1.3∆CMV	0	0
pPL97-622/L1.3	61.64	3.25	pPL97-622/L1.3∆CMV	7.14	1.18
pJM105/L.13	0.2	0.69
