# Supplementary material for: Spliced integrated retrotransposed element (SpIRE) formation in the human genome
Source: PLoS Biol. 2018 Mar 5;16(3):e2003067. doi: 10.1371/journal.pbio.2003067 (PMC5860796; doi:10.1371/journal.pbio.2003067)
Supplement: S4 Table — See Methods section for complete description of assay conditions. The first column indicates the L1 plasmid (L1). Columns B, C, and D indicate G418 resistant foci from technical triplicates from the indicated experiment (1, 2, 3). Column E indicates the mean number of colonies across technical triplicates (Mean). Column F indicates the standard deviation across technical triplicates (Std. Dev.). Column G indicates the transfection efficiency determined using a transfection control using a pCEP/GFP expression plasmid co-transfected with the L1 expression plasmid (Trans. Eff.). Column H indicates the mean number of colonies normalized to transfection efficiency (Mean Trans. Eff.). Column I indicates the standard deviation across technical triplicates normalized to the transfection efficiency (Std. Dev. Trans. Eff.). Column J indicates the percent retrotransposition activity when the activity of pJM101/L1.3 is set to 100% (% Rtsn.). Note that standard deviations used in the indicated data are derived from the standard deviation normalized to transfection efficiency (column H). GFP, green fluorescent protein; L1, Long interspersed element-1. (XLSX) [file pbio.2003067.s008.xlsx]

## Sheet: Fig4Bdata
L1	1	2	3	Mean	Std. Dev	Trans. Eff	Mean Trans. Eff	Std. Dev Trans. Eff)	% Rtsn
pJM101/L1.3	277	270	265	270.667	6.02771	0.5109	529.784	11.7982	100.001
pPL97-976/L1.3	0	0	0	0	0	0.5292	0	0	0
pJM105/L1.3	1	0	0	0.333333	0.57735	0.5638	0.591226	1.02403	0.111598
