# Supplementary material for: Spliced integrated retrotransposed element (SpIRE) formation in the human genome
Source: PLoS Biol. 2018 Mar 5;16(3):e2003067. doi: 10.1371/journal.pbio.2003067 (PMC5860796; doi:10.1371/journal.pbio.2003067)
Supplement: S5 Table — See Methods section for complete description of assay conditions. The first column indicates the L1 reporter plasmid (pPL97-976/L1.3) and the co-transfected L1 driver plasmid (L1). Columns B, C, and D indicate G418 resistant foci from technical triplicates from the indicated experiment (1, 2, 3). Column E indicates the mean number of colonies across technical triplicates (Mean). Column F indicates the standard deviation across technical triplicates (Std. Dev.). Column G indicates the transfection efficiency determined using a transfection control using a pCEP/GFP expression plasmid co-transfected with the L1 expression plasmid (Trans. Eff.). Column H indicates the mean number of colonies normalized to transfection efficiency (Mean Trans. Eff.). Column I indicates the standard deviation across technical triplicates normalized to the transfection efficiency (Std. Dev. Trans. Eff.). Column J indicates the percent retrotransposition activity when the activity of pPL97-976/L1.3 co-transfected with pJBM561 is set to 100% (% Rtsn.). Note that standard deviations used in the indicated data are derived from the standard deviation normalized to transfection efficiency (column H). GFP, green fluorescent protein; L1, Long interspersed element-1. (XLSX) [file pbio.2003067.s009.xlsx]

## Sheet: Fig4Cdata
L1	1	2	3	Mean	Std. Dev	Trans. Eff	Mean Trans. Eff	Std. Dev Trans. Eff	% Rtsn
pPL97-976/L1.3+pJBM561	62	60	73	65	7	0.4756	136.669	14.7183	99.9996
pPL97-976/1.3+pJM101NN	17	19	15	17	2	0.4281	39.7103	4.67181	29.0556
pPL97-976/L1.3+pJM105NN	18	23	20	20.3333	2.51661	0.4712	43.1522	5.34086	31.574
pPL97-976/L1.3+pO2NN	1	0	0	0.333333	0.57735	0.4671	0.713623	1.23603	0.52215
pPL97-976/L1.3+pCEP4	0	0	0	0	0	0.6002	0	0	0
