# Supplementary material for: Spliced integrated retrotransposed element (SpIRE) formation in the human genome
Source: PLoS Biol. 2018 Mar 5;16(3):e2003067. doi: 10.1371/journal.pbio.2003067 (PMC5860796; doi:10.1371/journal.pbio.2003067)
Supplement: S6 Table — See Methods section for complete description of assay conditions. Data from three biological replicates (Assays 1, 2, and 3) and the combined data (Fig 5B) are shown. The assay tabs display raw luciferase readings. In the tabs, the 2nd, 6th, 10th, and 14th rows indicate raw firefly luciferase counts (FFLUC Reading) for the indicated firefly luciferase expression construct. The 3rd, 7th, 11th, and 15th rows indicate raw Renilla luciferase counts (RENLUC Reading) for the co-transfected internal control Renilla expressing construct (pRL-TK). The 4th, 8th, 12th, and 16th rows indicate the ratio of firefly luciferase counts over Renilla luciferase counts (Ratio FF/REN). Columns B–G indicate the raw luciferase counts from six technical replicates. Note that a firefly and Renilla reading were taken for each technical replicate and thus each firefly count is internally controlled with a Renilla count. Column H indicates the average ratio of firefly over Renilla luciferase counts (Avg FF/REN ratio). Column I indicates the fold change of normalized firefly luciferase counts compared to the negative control pGL4.11. (XLSX) [file pbio.2003067.s010.xlsx]

## Sheet: Data for Fig5B
	Assay #	pJBMWTLUC	pJBMWT129PA4LUC	pJBMWT129SCRLUC	pGL4.11
AVG Fold Change	1	506	413	128	1
	2	254	178	63	1
	3	277	370	73	1
AVG over all assay		345.667	320.333	88	1
Std. Dev		139.328	125.125	35	0
P-value (one-tailed students T) pJBMWTLUC:pGL4.11	0.00639988
P-value (one-tailed students T) pJBMWTLUC:pJBMWT129PA4LUC	0.413124
P-value (one-tailed students T) pJBMWT129PA4LUC:pGL4.11	0.00575374
P-value (one-tailed students T) pJBMWT129SCRLUC:pGL4.11	0.00629595

## Sheet: Assay1
	1	2	3	4	5	6	Avg FF/REN ratio	Fold Change /pGL4.11+RL-RK
FFLUC Reading--pJBMWTLUC+RL-TK	5510860	5504140	5712090	6217340	6355570	6545830
RENLUC Reading--pJBMWTLUC+RL-TK	10367900	10517000	11048000	11642800	11399200	11712000
Ratio FF/LUC Reading--pJBMWTLUC+RL-TK	0.531531	0.523356	0.517025	0.534007	0.557545	0.558899	0.537061	506.165
FFLUC Reading--pJBMWT129PA4LUC+RL-TK	5400960	5742260	5824160	4320950	4405070	4637020
RENLUC Reading--pJBMWT129PA4LUC+RL-TK	12134500	13016700	13220400	9908550	10191200	10582800
Ratio FF/LUC Reading--pJBMWT129PA4LUC+RL-TK	0.445091	0.441146	0.440543	0.436083	0.432243	0.438166	0.438879	413.631
FFLUC Reading--pJBMWT129SCRLUC+RL-TK	1924280	1865710	1978310	1510320	1519380	1595490
RENLUC Reading--pJBMWT129SCRLUC+RL-TK	13820100	13573900	14211500	11251300	11438100	11904600
Ratio FF/LUC Reading--pJBMWT129SCRLUC+RL-TK	0.139238	0.137448	0.139205	0.134235	0.132835	0.134023	0.136164	128.331
FFLUC Reading--pGL4.11LUC+pRL-TK	22436.5	23216.5	23583.5	25926.8	25387.2	25664.1
RENLUC Reading--pGL4.11LUC+pRL-TK	21722500	22359900	22902800	23809400	23845500	23084500
Ratio FF/REN--pGL4.11LUC+pRL-TK	0.00103287	0.00103831	0.00102972	0.00108893	0.00106465	0.00111175	0.00106104	1

## Sheet: Assay2
	1	2	3	4	5	6	Avg FF/REN ratio	Fold Change /pGL4.11+RL-RK
FFLUC Reading--pJBMWTLUC+RL-TK	1807280	1931860	1925000	1536270	1560660	1573140
RENLUC Reading--pJBMWTLUC+RL-TK	2850480	3001890	2986860	2469350	2530720	2522550
Ratio FF/LUC Reading--pJBMWTLUC+RL-TK	0.634027	0.643548	0.64449	0.622135	0.616686	0.623631	0.630753	254.464
FFLUC Reading--pJBMWT129PA4LUC+RL-TK	1647190	1678850	1709450	1624010	1663910	1654910
RENLUC Reading--pJBMWT129PA4LUC+RL-TK	3792190	3842370	3867620	3640090	3737450	3735390
Ratio FF/LUC Reading--pJBMWT129PA4LUC+RL-TK	0.434364	0.436931	0.44199	0.446146	0.445199	0.443035	0.441278	178.024
FFLUC Reading--pJBMWT129SCRLUC+RL-TK	527615	517660	536962	446889	458304	456187
RENLUC Reading--pJBMWT129SCRLUC+RL-TK	3297030	3356130	3449610	2826430	2873980	2932210
Ratio FF/LUC Reading--pJBMWT129SCRLUC+RL-TK	0.160027	0.154243	0.155659	0.158111	0.159467	0.155578	0.157181	63.4112
FFLUC Reading--pGL4.11LUC+pRL-TK	7390.71	7687.12	7673.51	5111	5188.04	5233.66
RENLUC Reading--pGL4.11LUC+pRL-TK	2986310	2960760	3041400	2116120	2134910	2151160
Ratio FF/REN--pGL4.11LUC+pRL-TK	0.00247486	0.00259633	0.00252302	0.00241527	0.0024301	0.00243295	0.00247876	1

## Sheet: Assay3
	1	2	3	4	5	6	Avg FF/REN ratio	Fold Change /pGL4.11+RL-RK
FFLUC Reading--pJBMWTLUC+RL-TK	3991680	4051930	4077450	3720450	3889610	3817220
RENLUC Reading--pJBMWTLUC+RL-TK	20213300	19766500	19244800	18561900	19292100	18971400
Ratio FF/LUC Reading--pJBMWTLUC+RL-TK	0.197478	0.20499	0.211873	0.200435	0.201617	0.201209	0.202934	277.854
FFLUC Reading--pJBMWT129PA4LUC+RL-TK	2634270	2671020	2710110	2922780	2991340	2984760
RENLUC Reading--pJBMWT129PA4LUC+RL-TK	9893310	9320720	9677120	11070200	11346300	11357700
Ratio FF/LUC Reading--pJBMWT129PA4LUC+RL-TK	0.266268	0.286568	0.280053	0.264022	0.26364	0.262796	0.270558	370.445
FFLUC Reading--pJBMWT129SCRLUC+RL-TK	1114100	1164510	1154510	1202280	1228850	1240050
RENLUC Reading--pJBMWT129SCRLUC+RL-TK	21386500	21576600	22155700	22054400	22574400	22742600
Ratio FF/LUC Reading--pJBMWT129SCRLUC+RL-TK	0.0520936	0.053971	0.0521089	0.0545143	0.0544356	0.0545254	0.0536081	73.3996
FFLUC Reading--pGL4.11LUC+pRL-TK	5719.3	6003.26	6185.86	8230.22	8388.24	8542.66
RENLUC Reading--pGL4.11LUC+pRL-TK	8301950	8070630	7999300	11215000	11646200	11832000
Ratio FF/REN--pGL4.11LUC+pRL-TK	0.00068891	0.00074384	0.0007733	0.000733858	0.000720256	0.000721996	0.00073036	1
