# Supplementary material for: Spliced integrated retrotransposed element (SpIRE) formation in the human genome
Source: PLoS Biol. 2018 Mar 5;16(3):e2003067. doi: 10.1371/journal.pbio.2003067 (PMC5860796; doi:10.1371/journal.pbio.2003067)
Supplement: S7 Table — See Methods section for complete description of assay conditions. The first column indicates the L1 plasmid (L1). Columns B, C, and D indicate EGFP positive cells, as determined using flow cytometry (1, 2, 3). Column E indicates the mean number of EGFP positive cells across technical triplicates (Mean). Column F indicates the standard deviation across technical triplicates (Std. Dev.). Column G indicates the percent retrotransposition activity when the activity of pL1RP-EGFP is set to 100% (% Rtsn.). Column H indicates the standard deviation as a percentage of the retrotransposition efficiency (Std. Dev. % Rtsn). L1, Long interspersed element-1. (XLSX) [file pbio.2003067.s011.xlsx]

## Sheet: Data for Fig5C
L1	1	2	3	Mean	Std. Dev	% Rtsn	Std. Dev % Rtsn
pL1RP-EGFP	0.0056	0.0082	0.0086	0.00746667	0.00162891	100	21.8157
L1Hs+129L1PA4	0.0064	0.0062	0.0049	0.00583333	0.000814453	78.13	10.9078
L1Hs+129scramble L1PA4	0.0004	0.001	0.0005	0.000633333	0.000321455	8.48	4.3052
pL1RP(JM111)-EGFP	0	0	0	0	0	0	0	*Note pL1RP(JM111)-EGFP is used for negative gaiting
